# Supplementary material for: Association between Dietary Quality and Non-Alcoholic Fatty Liver Disease in Korean Adults: A Nationwide, Population-Based Study Using the Korean Healthy Eating Index (2013–2021)
Source: Nutrients. 2024 May 17;16(10):1516. doi: 10.3390/nu16101516 (PMC11124450; doi:10.3390/nu16101516)
Supplement: Supplementary file 1 [file nutrients-16-01516-s001.zip]

Archive with 1 entries (1 files):
- nutrients-2898732-supplementary.pdf
